# Supplementary material for: Suramin Interactions Across Biological Systems: From Molecular Targets to Therapeutic Implications
Source: Biomolecules. 2026 Apr 1;16(4):527. doi: 10.3390/biom16040527 (PMC13113060; doi:10.3390/biom16040527)
Supplement: Supplementary file 1 [file biomolecules-16-00527-s001.zip]

Archive with 1 entries (1 files):
- biomolecules-4174915-supplementary.pdf
